# Supplementary material for: The Prophylactic Effect of Vitamin C and Vitamin B12 against Ultraviolet-C-Induced Hepatotoxicity in Male Rats
Source: Molecules. 2023 May 24;28(11):4302. doi: 10.3390/molecules28114302 (PMC10254172; doi:10.3390/molecules28114302)
Supplement: Supplementary file 1 [file molecules-28-04302-s001.zip]

Archive with 1 entries (1 files):
- molecules-2336543-supplementary.pdf
